# Supplementary material for: Influence of β-Cyclodextrin on the Overall Antioxidant Activity and DPPH· Reaction Kinetics of Fresh Raspberry (Rubus idaeus L.) and Dehydrated Strawberry (Fragaria × ananassa Duch.) Extracts
Source: Plants (Basel). 2026 Jan 4;15(1):152. doi: 10.3390/plants15010152 (PMC12787975; doi:10.3390/plants15010152)
Supplement: Supplementary file 1 [file plants-15-00152-s001.zip]

Archive with 1 entries (1 files):
- plants-4060537-supplementary.pdf
